# Supplementary material for: Expression of Gal-9 on Dendritic Cells and Soluble Forms of TIM-3/Gal-9 in Patients Suffering from Endometriosis
Source: Int J Mol Sci. 2023 Mar 21;24(6):5948. doi: 10.3390/ijms24065948 (PMC10056739; doi:10.3390/ijms24065948)
Supplement: Supplementary file 1 [file ijms-24-05948-s001.zip]

Archive with 1 entries (1 files):
- ijms-2230137-supplementary.pdf
